# Supplementary material for: Assessments of Alpha-Amylase Inhibitory Potential of Tagetes Flavonoids through In Vitro, Molecular Docking, and Molecular Dynamics Simulation Studies
Source: Int J Mol Sci. 2023 Jun 15;24(12):10195. doi: 10.3390/ijms241210195 (PMC10298979; doi:10.3390/ijms241210195)
Supplement: Supplementary file 1 [file ijms-24-10195-s001.zip]

Archive with 1 entries (1 files):
- ijms-2431480-supplementary.pdf
